# Supplementary material for: Automated Processing and Phenotype Extraction of Ovine Medical Images Using a Combined Generative Adversarial Network and Computer Vision Pipeline
Source: Sensors (Basel). 2021 Oct 31;21(21):7268. doi: 10.3390/s21217268 (PMC8588206; doi:10.3390/s21217268)
Supplement: Supplementary file 1 [file sensors-21-07268-s001.zip]

Archive with 15 entries (13 files):
- BothSupplementary/Supplementary Figures/
- BothSupplementary/Supplementary Figures/RT0_loss_dis.png
- BothSupplementary/Supplementary Figures/RT0_loss_gen.png
- BothSupplementary/Supplementary Figures/RT2_loss_dis.png
- BothSupplementary/Supplementary Figures/RT2_loss_gen.png
- BothSupplementary/Supplementary Figures/RT4_loss_dis.png
- BothSupplementary/Supplementary Figures/RT4_loss_gen.png
- BothSupplementary/Supplementary Figures/Supplementary Figures.pdf
- BothSupplementary/Supplementary Files/
- BothSupplementary/Supplementary Files/SF1 - TrainingImages.tar.gz
- BothSupplementary/Supplementary Files/SF2 - GANtraining
- BothSupplementary/Supplementary Files/SF3 - UnseenImages.tar.gz
- BothSupplementary/Supplementary Files/SF4 - ComputerVision.ipynb
- BothSupplementary/Supplementary Files/SF5 - Output.csv
- BothSupplementary/Supplementary Files/SF6 - opt_enc_x100.npz
