# Supplementary material for: Automated Processing and Phenotype Extraction of Ovine Medical Images Using a Combined Generative Adversarial Network and Computer Vision Pipeline
Source: Sensors (Basel). 2021 Oct 31;21(21):7268. doi: 10.3390/s21217268 (PMC8588206; doi:10.3390/s21217268)
Supplement: Supplementary file 1 [file sensors-21-07268-s001.zip › BothSupplementary/Supplementary Files/SF4 - ComputerVision.ipynb]

# %% [code]
#!pip install scikit-image
#!pip install plotly
import math
import os
import pandas as pd
import numpy as np
import matplotlib.pyplot as plt
import pydicom
from pydicom import dcmread
import matplotlib.image as mpimg
import cv2
import skimage
from skimage import exposure
from skimage import measure
from skimage.draw import ellipse
from skimage.measure import label, regionprops, regionprops_table
from skimage.transform import rotate
import plotly.graph_objects as go
from skimage.metrics import structural_similarity as ssim
from skimage.metrics import mean_squared_error
from skimage.util import compare_images
from datetime import datetime
from numpy import *
from matplotlib import *

#os.environ['KMP_DUPLICATE_LIB_OK']='True'

# %% [code]
#zipping files
#training training and test
#ziping A_ISC
!tar -zcvf TrainingImages.tar.gz PairedimageTranslation/A_ISC/
#zipping unseen iamges
!tar -zcvf UnseenImages.tar.gz PairedimageTranslation/UnseenA_ISC/

!ls PairedimageTranslation

#computer vision scripts

# %% [code]
#manually curated data from unseen dataset.
dataPath = "PairedimageTranslation/UnseenA_ISC/"
#dataFilenames = os.listdir(dataPath)
#xx_0 raw xx_1 processed

#predicted data from unseen dataset using the GAN
predPath = "PairedimageTranslation/converted256/out_0410_1029/"

predFilenames =[]
for file in os.listdir(predPath):
    if file.endswith(".dcm"):
        #strip the number and extension off
        predFilenames.append(file[:-5])
filenames = predFilenames
print(len(filenames))

# %% [code]


# %% [code]
preddm = pd.DataFrame()
postdm = pd.DataFrame()
ssidm1 = []
ssidm2 = []
ssidm3 = []
msedm1 = []
msedm2 = []
msedm3 = []
for file in filenames:
    file = filenames[1]
    #file = filenames[26]
    #file = filenames[25]
    pre = dataPath + file +"0.dcm"
    post = dataPath + file +"1.dcm"
    pred = predPath + file +"0.dcm"
    
    presample = pydicom.dcmread(pre)
    postsample = pydicom.dcmread(post)
    predsample = pydicom.dcmread(pred)
    
    prearr = presample.pixel_array
    postarr = postsample.pixel_array
    predarr = predsample.pixel_array
    
    pren, n = np.histogram(prearr.ravel(), bins=2500, range=(0,2500))
    postn, n = np.histogram(postarr.ravel(), bins=2500, range=(0,2500))
    predn, n = np.histogram(predarr.ravel(), bins=2500, range=(0,2500))
    
    ppren = pren
    ppostn = postn
    ppredn = predn
    #removing the first 500 values from the histogram to leave only tissue of interest
    ppren[:500] = 0
    ppostn[:500] = 0
    ppredn[:500] = 0
    
    #setting numpy histograms as a pandas datamatrix
    ppreddn = pd.DataFrame(np.array(ppredn))
    ppostdn = pd.DataFrame(np.array(ppostn))
    
    #histogram concatting to data matric
    preddm = pd.concat([preddm, ppreddn], axis=1, ignore_index=True)
    postdm = pd.concat([postdm, ppostdn], axis=1, ignore_index=True)
    
    # Simalarity detection

    #Image similarity 
    mse1 = mean_squared_error(prearr,predarr)
    ssim1 = ssim(prearr, predarr, data_range= predarr.max() - predarr.min())
    #print("Raw vs Predicted MSE = "+str(mse1)+" SSI = "+str(ssim1))
    
    mse2 = mean_squared_error(prearr,postarr)
    ssim2 = ssim(prearr, postarr, data_range= postarr.max() - postarr.min())
    #print("Raw vs Ground Truth MSE = "+str(mse2)+" SSI = "+str(ssim2))
    
    mse3 = mean_squared_error(postarr,predarr)
    ssim3 = ssim(postarr, predarr, data_range= predarr.max() - predarr.min())
    #print("Ground Truth vs Predicted MSE ="+str(mse3)+" SSI = "+str(ssim3))
    
    msedm1.append(mse1)
    msedm2.append(mse2)
    msedm3.append(mse3)
    ssidm1.append(ssim1)
    ssidm2.append(ssim2)
    ssidm3.append(ssim3)
    #plt.imshow(prearr)
    #plt.show()


# %% [code]
presample

# %% [code]
    plt.figure()
    plt.figure(figsize=(8, 8))
    #plt.yscale("log")
    plt.xlim(0,2000)
    plt.plot(ppren, label = "Raw")
    plt.plot(ppostn, label = "Ground truth")
    plt.xlabel("Pixel intensity")
    plt.ylabel("Abundance")
    plt.legend()
    plt.show()

# %% [markdown]
# Image comparison of raw, manually processed and predicted

# %% [code]
    prearr.transpose()
#     postarr.transpose()
#     predarr.transpose()
#     plt.figure()
#     plt.figure(figsize=(12, 10))
#     plt.subplot(1,3,1)
#     plt.ylabel(file[:-5])
#     #plt.axis('off')
#     plt.xticks([])
#     plt.yticks([])
#     #plt.gca().set_title('Raw')
#     plt.imshow(prearr, cmap="gray")
    
#     plt.subplot(1,3,2)
#     plt.axis('off')
#     #plt.gca().set_title('Ground truth')
#     plt.imshow(postarr, cmap="gray")
    
#     plt.subplot(1,3,3)
#     plt.axis('off')
#     #plt.gca().set_title('Predicted')
#     plt.imshow(predarr, cmap="gray")
#     plt.show()
    
    plt.figure(figsize=(16, 8))
    plt.subplot(1,2,1)
    plt.axis("off")
    plt.title("% difference between ground truth and predicted images")
    diff_postpred = compare_images(postarr, predarr, method='diff')
    plt.imshow(diff_postpred, cmap='inferno')
    plt.colorbar()
    plt.subplot(1,2,2)
    plt.axis("off")
    plt.title("% difference between ground truth and predicted images")
    diff_prepost = compare_images(predarr, prearr, method='diff')
    plt.imshow(diff_prepost, cmap='inferno')
    plt.colorbar()
    plt.show()
    
    #postn, n = np.histogram(postarr.ravel(), bins=2500, range=(0,2500))
    #predn, n = np.histogram(predarr.ravel(), bins=2500, range=(0,2500))
#     diffn, n = np.histogram(diff_postpred.ravel(), bins=2500, range=(0,0.3))
    
#     plt.figure()
#     #plt.yscale ("log")
#     plt.ylim(0,2000)
#     plt.xlim(100,200)
#     plt.plot(diffn*100)
#     plt.show()
    
#     plt.plot(((postn-predn)**2))
    
    print(diff_postpred.max())
    print(postarr.max())
    print(predarr.max())
    print(diff_postpred.mean())
    print(postarr.mean())
    print(predarr.mean())

# %% [markdown]
# Histogram comparison of raw, ground truth and predicted
Can see that the manipulation that is needing to be done to the image is a lot more xomplex than pixel intensity cut off

# %% [code]
    plt.figure()
    plt.figure(figsize=(8, 8))
    #plt.yscale("log")
    plt.xlim(0,2000)
    #plt.plot(ppren, label = "Raw")
    plt.plot(ppostn, label = "Ground truth")
    plt.plot(ppredn, label = "Predicted")
    plt.xlabel("Pixel intensity")
    plt.ylabel("Abundance")
    plt.legend()
    plt.show()

# %% [code]
    #lets make a nice composite plot for raw and ground truth
    plt.figure()
    plt.figure(figsize=(14, 10))
    plt.suptitle(file)
    
    plt.subplot(2,2,1)
    plt.axis('off')
    plt.gca().set_title('Raw')
    plt.imshow(prearr, cmap="gray")
    
    plt.subplot(2,2,2)
    plt.axis('off')
    plt.gca().set_title('Ground truth')
    plt.imshow(postarr, cmap="gray")
    
    plt.subplot(2,1,2)
    plt.xlim(500,2000)
    plt.plot(ppren, label = "Raw")
    plt.plot(ppostn, label = "Ground truth")
    plt.xlabel("Pixel intensity")
    plt.ylabel("Abundance")
    plt.legend()
    
    plt.show()
    
    #beautiful
    
    #lets make a nice composite plot again for al l3
    plt.figure()
    plt.figure(figsize=(14, 10))
    plt.suptitle(file)
    
    plt.subplot(2,3,1)
    plt.axis('off')
    plt.gca().set_title('Raw')
    plt.imshow(prearr, cmap="gray")
    
    plt.subplot(2,3,2)
    plt.axis('off')
    plt.gca().set_title('Ground truth')
    plt.imshow(postarr, cmap="gray")
    
    plt.subplot(2,3,3)
    plt.axis('off')
    plt.gca().set_title('Predicted')
    plt.imshow(predarr, cmap="gray")
    
    plt.subplot(2,1,2)
    plt.xlim(500,2000)
    plt.plot(ppren, label = "Raw")
    plt.plot(ppostn, label = "Ground truth")
    plt.plot(ppredn, label = "Predicted")
    plt.xlabel("Pixel intensity")
    plt.ylabel("Abundance")
    plt.legend()
    
    plt.show()
    
    #beautiful

# %% [markdown]
# Mask making

# %% [code]
    #plt.imshow(predarr, cmap="gray")
    #setting thresholds for mask
    T1, T2, T3, TMax = 800, 1000, 1100, 2500
    
    AreaMatrix = predarr.copy()
    # Set to max were themask is true
    maskHigher =  AreaMatrix >= T1
    AreaMatrix[maskHigher] = TMax
    maskLower =  AreaMatrix < T1
    AreaMatrix[maskLower] = 0
    #plt.imshow(AreaMatrix)
    #plt.show()
    #262144 is total number of pixels
    
    #bones(dootdoot)
    BoneMatrix = predarr.copy()
    maskHigher =  BoneMatrix >= T3
    BoneMatrix[maskHigher] = TMax
    maskLower =   BoneMatrix < T3
    BoneMatrix[maskLower] = 0
    # Set to "black" (0) the pixels where mask is True
    #plt.imshow(BoneMatrix)
    #plt.show()
    
    #Muscles
    MuscleMatrix = predarr.copy()
    maskHigher =  MuscleMatrix >= T3
    MuscleMatrix[maskHigher] = 0
    maskLower =   MuscleMatrix <= T2
    MuscleMatrix[maskLower] = 0
    maskMiddle =  MuscleMatrix >= T1
    MuscleMatrix[maskMiddle] = TMax
    # Set to "black" (0) the pixels where mask is True
    #plt.imshow(MuscleMatrix)
    #plt.show()
    
    #Fat?
    FatMatrix = predarr.copy()
    maskHigher =  FatMatrix > T2
    FatMatrix[maskHigher] = 0
    maskLower =   FatMatrix < T1
    FatMatrix[maskLower] = 0
    maskMiddle =  FatMatrix >= T1
    FatMatrix[maskMiddle] = TMax
    # Set to "black" (0) the pixels where mask is True
    #plt.imshow(FatMatrix)
    #plt.show()
    
    AreaArea = (AreaMatrix > 0).sum()
    BoneArea = (BoneMatrix > 0).sum()
    MuscleArea = (MuscleMatrix > 0).sum()
    FatArea = (FatMatrix > 0).sum()
    
    AreaStr = str(AreaArea)
    
    #%Calcs
    MaskPc = AreaArea/262144*100
    BonePc = BoneArea/AreaArea*100
    MusclePc = MuscleArea/AreaArea*100
    FatPc = FatArea/AreaArea*100
    print(FatPc,MusclePc,BonePc)
    print(FatPc+MusclePc+BonePc)
    
    MaskPc = "%.2f" % MaskPc
    FatPc = "%.2f" % FatPc
    MusclePc = "%.2f" % MusclePc
    BonePc = "%.2f" % BonePc
    
    plt.figure()
    plt.figure(figsize=(12, 12))
    plt.subplot(2, 2, 1).axis('off')
    plt.gca().set_title('Area mask is '+MaskPc+'% volume')
    plt.imshow(AreaMatrix, cmap="gray")
    
    plt.subplot(2, 2, 2).axis('off')
    plt.gca().set_title('Fat '+FatPc+'%')
    plt.imshow(FatMatrix, cmap="gray")
    
    plt.subplot(2, 2, 3).axis('off')
    plt.gca().set_title('Muscle '+MusclePc+'%')
    plt.imshow(MuscleMatrix, cmap="gray")
    
    plt.subplot(2, 2, 4).axis('off')
    plt.gca().set_title('Bone '+BonePc+'%')
    plt.imshow(BoneMatrix, cmap="gray")
    plt.show()

# %% [markdown]
# Proof that threshold cutoffs cannot be used for image processing

# %% [code]
    plt.figure()
    plt.figure(figsize=(14, 10))
    plt.subplot(2,2,1)
    plt.ylim(1,30000)
    plt.yscale("log")
    plt.gca().set_title('Abundnace of pixel intensity')
    plt.plot(ppren, label = "raw")
   
    plt.subplot(2,2,2)
    plt.axis('off')
    plt.gca().set_title('Raw image')
    plt.imshow(prearr, cmap="gray")
    
    prearrTrim = prearr.copy()
    prearrTrim[prearrTrim < 500] = 0
    maskHigher =  FatMatrix > T2
    FatMatrix[maskHigher] = 0
    prearrTrimn, n = np.histogram(prearrTrim.ravel(), bins=2500, range=(0,2500))
    
    plt.subplot(2,2,3)
    plt.ylim(1,30000)
    plt.yscale("log")
    plt.gca().set_title('Abundance of pixels following pixels below 500 intensity removed')
    plt.plot(prearrTrimn,)
    
    plt.subplot(2,2,4)
    plt.axis('off')
    plt.gca().set_title('Processed image')
    plt.imshow(prearrTrim, cmap="gray")
    plt.show()
    

# %% [code]
#     # Simalarity detection
    
#     #Image similarity 
#     mse1 = mean_squared_error(prearr,predarr)
#     ssim1 = ssim(prearr, predarr, data_range= predarr.max() - predarr.min())
#     print("Raw vs Predicted MSE = "+str(mse1)+" SSI = "+str(ssim1))
    
#     mse2 = mean_squared_error(prearr,postarr)
#     ssim2 = ssim(prearr, postarr, data_range= postarr.max() - postarr.min())
#     print("Raw vs Ground Truth MSE = "+str(mse2)+" SSI = "+str(ssim2))
    
#     mse3 = mean_squared_error(postarr,predarr)
#     ssim3 = ssim(postarr, predarr, data_range= predarr.max() - predarr.min())
#     print("Ground Truth vs Predicted MSE ="+str(mse3)+" SSI = "+str(ssim3))
    
#     ssidm.append(ssim3)
#     print(ssidm)

# %% [markdown]
# Loin perimiter finding

# %% [code]
    ##Attempt at LEG FINDING
    #find three largest patches in the BONEMATRIX
    #draw lines from the side to the centres
    
    perimeter = measure.perimeter_crofton(AreaMatrix)
    print(perimeter)
    
    fig, (ax1, ax2) = plt.subplots(1,2,figsize=(16,10))
    ax1.axis('off')
    ax2.axis('off')
    
    #plt.imshow(BoneMatrix)
    ax1.imshow(AreaMatrix, cmap=plt.cm.gray)
    
    contours = measure.find_contours(AreaMatrix)
    ax2.imshow(AreaMatrix, cmap=plt.cm.gray)
    
    for contour in contours:
        if len(contour) >= 50:
            ax2.plot(contour[:, 1], contour[:, 0], linewidth=5)   
    
    plt.show()

# %% [markdown]
# Leg length finding

# %% [code]
    ##Attempt at LEG FINDING
    #find three largest patches in the BONEMATRIX
    #draw lines from the side to the centres
    
    contourVal = 150
    areaVal = 300
    
    label_img = label(BoneMatrix)
    regions = regionprops(label_img)
    
    fig, ((ax1, ax2), (ax3, ax4)) = plt.subplots(2,2,figsize=(12,12))
    ax1.axis('off')
    ax2.axis('off')
    ax3.axis('off')
    ax4.axis('off')
    ax1.set_title('Bone mask')
    ax2.set_title('Key feature detection')
    ax3.set_title('Centroid detection')
    ax4.set_title('Distance measurement')
    
    #plt.imshow(BoneMatrix)
    ax1.imshow(BoneMatrix, cmap=plt.cm.gray)
    ax2.imshow(BoneMatrix, cmap=plt.cm.gray)
    
    for props in regions:
        if (props.area >=areaVal) & (props.bbox[0] <= 350):
            y0, x0 = props.centroid
            minr, minc, maxr, maxc = props.bbox
            bx = (minc, maxc, maxc, minc, minc)
            by = (minr, minr, maxr, maxr, minr)
            ax2.plot(bx, by, '-g', linewidth=2.5)
    triCords=[]
    ax3.imshow(BoneMatrix, cmap=plt.cm.gray)
    for props in regions:
        if (props.area >=areaVal) & (props.bbox[0] <= 350):
            y0, x0 = props.centroid
            ax3.plot(x0, y0, '.r', markersize=15)
            triCords += ([[x0,y0]])
    print(triCords)
    
    triCords.sort(key=lambda tup: tup[1])
    triCords = triCords[:4]
    triCords.sort(key=lambda tup: tup[0], reverse = True)
    triCords = triCords[:4]
    print(triCords)
    
    ax4.imshow(MuscleMatrix, cmap=plt.cm.gray)
    ax4.plot((triCords[0][0],triCords[1][0]),(triCords[0][1],triCords[1][1]),color='g',linewidth=2.5)
    ax4.plot((triCords[2][0],triCords[3][0]),(triCords[2][1],triCords[3][1]),color='g',linewidth=2.5)
    
    for props in regions:
        if (props.area >=areaVal) & (props.bbox[0] <= 350):
            y0, x0 = props.centroid
            ax4.plot(x0, y0, '.r', markersize=15)
    
    #left knee
    l1 = triCords[0]
    #left ischum
    i1 = triCords[1]
    #right knee
    l2 = triCords[2]
    #right ischum
    i2 = triCords[3]
    
    #so we want distance from spine to L! and spine to L2
    ##distance USING PYTHAGORAS
    d1 = math.sqrt((abs(i1[0]-l1[0])**2) + (abs(i1[1]-l1[1])**2))
    d2 = math.sqrt((abs(i2[0]-l2[0])**2) + (abs(i2[1]-l2[1])**2))
    #print("%.2f" % d1,"%.2f" % d2)
    
    props = dict(boxstyle='round', facecolor='wheat', alpha=0.5)


    
    ####Find width of loin
    
    #find halfway point of both leg line
    hwLx,hwLy = ((l1[0]+i1[0])/2),((l1[1]+i1[1])/2)
    hwRx,hwRy = ((l2[0]+i2[0])/2),((l2[1]+i2[1])/2)
    
    #print(hwLx,hwLy)
    #print(hwRx,hwRy)
    
    #perpendicular gradient 
    Lperp = (l1[0]-i1[0])/(l1[1]-i1[1])
    Rperp = (l2[0]-i2[0])/(l2[1]-i2[1])
    
    #equation of perpendicular bisector is
    #LeftEquation
    LXvals = range(int(i1[0]),int(l1[0]))
    LperpY = (-Lperp*(LXvals-hwLx)) + hwLy
    
    #RightEquation
    RXvals = range(int(i2[0]),int(l2[0]))
    RperpY = -Rperp*(RXvals-hwRx) + hwRy
    
    
    RperpY = RperpY.astype(int)
    LperpY = LperpY.astype(int)
    
    #print(Lperp,Rperp)
    #print(triCords)
    #print(len(RperpY),len(RXvals))
    
    #gets all the values along the 400th x position
    #print(MuscleMatrix[:,400]) it goes #y val x val
    
    #iterates through tuple list
    #LwidthCalc
    Lwidthpos = []
    for y,x in zip(LperpY,LXvals):
        if MuscleMatrix[y,x] > 0:
            Lwidthpos += [[x,y]]  
    LW = math.sqrt((abs(Lwidthpos[0][0]-Lwidthpos[-1][0])**2) + (abs(Lwidthpos[0][1]-Lwidthpos[-1][1])**2))
    
    #RwidthCalc
    Rwidthpos = []
    for y,x in zip(RperpY,RXvals):
        if MuscleMatrix[y,x] > 0:
            Rwidthpos += [[x,y]]  
    RW = math.sqrt((abs(Rwidthpos[0][0]-Rwidthpos[-1][0])**2) + (abs(Rwidthpos[0][1]-Rwidthpos[-1][1])**2))
    
    
    #plot on axis
    ax4.plot([Lwidthpos[0][0],Lwidthpos[-1][0]],[Lwidthpos[0][1],Lwidthpos[-1][1]],color='orange',lw=2.5)
    ax4.plot([Rwidthpos[0][0],Rwidthpos[-1][0]],[Rwidthpos[0][1],Rwidthpos[-1][1]],color='orange',lw=2.5)
    
    # place a text box in upper left in axes coords
    ax4.text(0.05, 0.95,"LL " + "%.2f" % d1, transform=ax4.transAxes, fontsize=14,
        verticalalignment='top', color = "white")
    ax4.text(0.05, 0.90,"LW " + "%.2f" % LW, transform=ax4.transAxes, fontsize=14,
        verticalalignment='top', color = "white")
    
    ax4.text(0.70, 0.95,"RL " + "%.2f" % d2, transform=ax4.transAxes, fontsize=14,
        verticalalignment='top', color = "white")
    ax4.text(0.70, 0.90,"RW " + "%.2f" % RW, transform=ax4.transAxes, fontsize=14,
        verticalalignment='top', color = "white")
    
    plt.show()

# %% [code]
plt.figure()
plt.figure(figsize=(14, 10))
#plt.suptitle(file)

plt.subplot(1,2,1)
plt.yscale("log")
plt.ylim(1,10000)
plt.xlim(800,1200)
plt.plot(postdm)
plt.gca().set_title('Ground truth')

plt.subplot(1,2,2)
plt.yscale("log")
plt.ylim(1,10000)
plt.xlim(800,1200)
plt.plot(preddm)
plt.gca().set_title('Predicted')
plt.show()

# %% [code]

print("SSI mean and stdev of Raw vs Predicted is "+str(np.mean(ssidm1)*100) +" "+str(np.std(ssidm1)*100))
print("SSI mean and stdev of Raw vs Ground Truth is "+str(np.mean(ssidm2)*100) +" "+str(np.std(ssidm2)*100))
print("SSI mean and stdev of Ground Truth vs Predicted is "+str(np.mean(ssidm3)*100) +" "+str(np.std(ssidm3)*100))

print("MSE mean and stdev of Raw vs Predicted is "+str(np.mean(msedm1)) +" "+str(np.std(msedm1)))
print("MSE mean and stdev of Raw vs Ground Truth is "+str(np.mean(msedm2)) +" "+str(np.std(msedm2)))
print("MSE mean and stdev of Ground Truth vs Predicted is "+str(np.mean(msedm3)) +" "+str(np.std(msedm3)))

plt.figure()
plt.figure(figsize=(12, 5))
plt.subplot(1,2,1)
plt.xlim(0,2000)
plt.title("Histogram Overlay")
#plt.plot(ppren, label = "Raw")
plt.plot(ppostn, label = "Ground truth")
plt.plot(ppredn, label = "Predicted")
plt.xlabel("Pixel intensity")
plt.ylabel("Abundance")
plt.legend()
plt.subplot(1,2,2)
plt.ylim(-0.1,1.1)
plt.title("Image Set Similarities")
plt.xlabel("Mean Squared Error")
plt.ylabel("Structural Similarity Index")
imsim1=plt.scatter(msedm1,ssidm1)
imsim2=plt.scatter(msedm2,ssidm2)
imsim3=plt.scatter(msedm3,ssidm3)
plt.legend((imsim2,imsim1,imsim3),
           ('Raw vs Ground truth','Raw vs Predicted','Ground truth vs Predicted'),
           scatterpoints=1,
           ncol=1,
           fontsize=10)
plt.show()

# %% [code]
#okay time to make it all as one, in a nice big loop.
begin_time = datetime.now()
#manually curated data from unseen dataset.
dataPath = "PairedimageTranslation/UnseenA_ISC/"

#predicted data from unseen dataset using the GAN
predPath = "PairedimageTranslation/converted256/out_0410_1029/"

predFilenames =[]
for file in os.listdir(predPath):
    if file.endswith(".dcm"):
        #strip the number and extension off
        predFilenames.append(file[:-5])
filenames = predFilenames

##make holding dataframe with all results for each predicted image.
Output = pd.DataFrame(columns = ['ID','Raw vs Pred MSE','Raw vs Pred SSI','Raw vs Ground truth MSE','Raw vs Ground truth SSI',
                                 'Ground truth vs Pred MSE','Ground truth vs Pred SSI','Loin Area','Bone Area','Muscle Area'
                                ,'Fat Area','Fat %','Muscle %','Bone %','Loin Perimiter','Left gigot length','Right gigot length'
                                ,'Left gigot width','Right gigot width'])


preddm = pd.DataFrame()
postdm = pd.DataFrame()
ssidm1 = []
ssidm2 = []
ssidm3 = []
msedm1 = []
msedm2 = []
msedm3 = []

###Mask Settings
T1, T2, T3, TMax = 800, 1000, 1100, 2500
#leg finding settings
    
contourVal = 300
areaVal = 300

setSize = len(filenames)

for file in filenames:
    pre = dataPath + file +"0.dcm"
    post = dataPath + file +"1.dcm"
    pred = predPath + file +"0.dcm"
    
    presample = pydicom.dcmread(pre)
    postsample = pydicom.dcmread(post)
    predsample = pydicom.dcmread(pred)
    
    prearr = presample.pixel_array
    postarr = postsample.pixel_array
    predarr = predsample.pixel_array
    
    pren, n = np.histogram(prearr.ravel(), bins=2500, range=(0,2500))
    postn, n = np.histogram(postarr.ravel(), bins=2500, range=(0,2500))
    predn, n = np.histogram(predarr.ravel(), bins=2500, range=(0,2500))
    
    ppren = pren
    ppostn = postn
    ppredn = predn
    #removing the first 500 values from the histogram to leave only tissue of interest
    ppren[:500] = 0
    ppostn[:500] = 0
    ppredn[:500] = 0
    
    #setting numpy histograms as a pandas datamatrix
    ppreddn = pd.DataFrame(np.array(ppredn))
    ppostdn = pd.DataFrame(np.array(ppostn))
    
    #histogram concatting to data matric
    preddm = pd.concat([preddm, ppreddn], axis=1, ignore_index=True)
    postdm = pd.concat([postdm, ppostdn], axis=1, ignore_index=True)
    
    # Simalarity detection

    #Image similarity 
    mse1 = mean_squared_error(prearr,predarr)
    ssim1 = ssim(prearr, predarr, data_range= predarr.max() - predarr.min())
    #print("Raw vs Predicted MSE = "+str(mse1)+" SSI = "+str(ssim1))
    
    mse2 = mean_squared_error(prearr,postarr)
    ssim2 = ssim(prearr, postarr, data_range= postarr.max() - postarr.min())
    #print("Raw vs Ground Truth MSE = "+str(mse2)+" SSI = "+str(ssim2))
    
    mse3 = mean_squared_error(postarr,predarr)
    ssim3 = ssim(postarr, predarr, data_range= predarr.max() - predarr.min())
    #print("Ground Truth vs Predicted MSE ="+str(mse3)+" SSI = "+str(ssim3))
    
    ###modify here
    msedm1.append(mse1)
    msedm2.append(mse2)
    msedm3.append(mse3)
    ssidm1.append(ssim1)
    ssidm2.append(ssim2)
    ssidm3.append(ssim3)
    
    AreaMatrix = predarr.copy()
    # Set to max were themask is true
    maskHigher =  AreaMatrix >= T1
    AreaMatrix[maskHigher] = TMax
    maskLower =  AreaMatrix < T1
    AreaMatrix[maskLower] = 0
    #plt.imshow(AreaMatrix)
    #plt.show()
    #262144 is total number of pixels
    
    #bones(dootdoot)
    BoneMatrix = predarr.copy()
    maskHigher =  BoneMatrix >= T3
    BoneMatrix[maskHigher] = TMax
    maskLower =   BoneMatrix < T3
    BoneMatrix[maskLower] = 0
    # Set to "black" (0) the pixels where mask is True
    #plt.imshow(BoneMatrix)
    #plt.show()
    
    #Muscles
    MuscleMatrix = predarr.copy()
    maskHigher =  MuscleMatrix >= T3
    MuscleMatrix[maskHigher] = 0
    maskLower =   MuscleMatrix <= T2
    MuscleMatrix[maskLower] = 0
    maskMiddle =  MuscleMatrix >= T1
    MuscleMatrix[maskMiddle] = TMax
    # Set to "black" (0) the pixels where mask is True
    #plt.imshow(MuscleMatrix)
    #plt.show()
    
    #Fat?
    FatMatrix = predarr.copy()
    maskHigher =  FatMatrix > T2
    FatMatrix[maskHigher] = 0
    maskLower =   FatMatrix < T1
    FatMatrix[maskLower] = 0
    maskMiddle =  FatMatrix >= T1
    FatMatrix[maskMiddle] = TMax
    # Set to "black" (0) the pixels where mask is True
    #plt.imshow(FatMatrix)
    #plt.show()
    
    AreaArea = (AreaMatrix > 0).sum()
    BoneArea = (BoneMatrix > 0).sum()
    MuscleArea = (MuscleMatrix > 0).sum()
    FatArea = (FatMatrix > 0).sum()
    
    AreaStr = str(AreaArea)
    
    #%Calcs
    ###values produced
    MaskPc = AreaArea/262144*100
    BonePc = BoneArea/AreaArea*100
    MusclePc = MuscleArea/AreaArea*100
    FatPc = FatArea/AreaArea*100
    
    MaskPc = "%.2f" % MaskPc
    FatPc = "%.2f" % FatPc
    MusclePc = "%.2f" % MusclePc
    BonePc = "%.2f" % BonePc
    
    ###loin perimiter
    perimeter = measure.perimeter_crofton(AreaMatrix)
    
    #time2bone
    label_img = label(BoneMatrix)
    regions = regionprops(label_img)
    
    triCords=[]
    for props in regions:
        if (props.area >=areaVal) & (props.bbox[0] <= 350):
            y0, x0 = props.centroid
            triCords += ([[x0,y0]])  
    triCords.sort(key=lambda tup: tup[1])
    triCords = triCords[:4]
    triCords.sort(key=lambda tup: tup[0], reverse = True)
    triCords = triCords[:4]
    
    #left knee
    l1 = triCords[0]
    #left ischum
    i1 = triCords[1]
    #right knee
    l2 = triCords[2]
    #right ischum
    i2 = triCords[3]
    
    #so we want distance from spine to L! and spine to L2
    ##distance USING PYTHAGORAS
    d1 = math.sqrt((abs(i1[0]-l1[0])**2) + (abs(i1[1]-l1[1])**2))
    d2 = math.sqrt((abs(i2[0]-l2[0])**2) + (abs(i2[1]-l2[1])**2))
    
    hwLx,hwLy = ((l1[0]+i1[0])/2),((l1[1]+i1[1])/2)
    hwRx,hwRy = ((l2[0]+i2[0])/2),((l2[1]+i2[1])/2)
    
    #perpendicular gradient 
    Lperp = (l1[0]-i1[0])/(l1[1]-i1[1])
    Rperp = (l2[0]-i2[0])/(l2[1]-i2[1])
    
    #equation of perpendicular bisector is
    #LeftEquation
    LXvals = range(int(i1[0]),int(l1[0]))
    LperpY = (-Lperp*(LXvals-hwLx)) + hwLy
    
    #RightEquation
    RXvals = range(int(i2[0]),int(l2[0]))
    RperpY = -Rperp*(RXvals-hwRx) + hwRy
    
    RperpY = RperpY.astype(int)
    LperpY = LperpY.astype(int)
    
    #LwidthCalc
    Lwidthpos = []
    for y,x in zip(LperpY,LXvals):
        if MuscleMatrix[y,x] > 0:
            Lwidthpos += [[x,y]]  
    LW = math.sqrt((abs(Lwidthpos[0][0]-Lwidthpos[-1][0])**2) + (abs(Lwidthpos[0][1]-Lwidthpos[-1][1])**2))
    
    #RwidthCalc
    Rwidthpos = []
    for y,x in zip(RperpY,RXvals):
        if MuscleMatrix[y,x] > 0:
            Rwidthpos += [[x,y]]  
    RW = math.sqrt((abs(Rwidthpos[0][0]-Rwidthpos[-1][0])**2) + (abs(Rwidthpos[0][1]-Rwidthpos[-1][1])**2))

    DataRow =[file[:-5],mse1,ssim1,mse2,ssim2,mse3,ssim3,float(AreaArea),float(BoneArea),float(MuscleArea)\
              ,float(FatArea),float(FatPc),float(MusclePc),float(BonePc),perimeter,d1,d2,LW,RW]
    a_series = pd. Series(DataRow, index = Output.columns)
    Output = Output.append(a_series, ignore_index=True)
    
print((datetime.now() - begin_time)/setSize)    
#print(Output)
print(Output.describe()) # gets means and stdevs

plt.figure()
plt.figure(figsize=(12, 5))
plt.subplot(1,2,1)
plt.title("Tissue Areas")
plt.bar([Output['Loin Area'][0],Output['Muscle Area'],Output['Fat Area'],Output['Bone Area']])

plt.xlabel("Pixel intensity")
plt.ylabel("Abundance")
plt.legend()
plt.subplot(1,2,2)
plt.ylim(-0.1,1.1)
plt.title("Image Set Similarities")
plt.xlabel("Mean Squared Error")
plt.ylabel("Structural Similarity Index")
imsim1=plt.scatter(msedm1,ssidm1)
imsim2=plt.scatter(msedm2,ssidm2)
imsim3=plt.scatter(msedm3,ssidm3)
plt.legend((imsim2,imsim1,imsim3),
           ('Raw vs Ground truth','Raw vs Predicted','Ground truth vs Predicted'),
           scatterpoints=1,
           ncol=1,
           fontsize=10)
plt.show()


# %% [code]
from matplotlib import gridspec
TissueFrame = pd.DataFrame(Output.describe())
TissueFrame = TissueFrame[1:3]
TissueFrame = TissueFrame.iloc[: , 7:13]
TissueMeans, TissueStdev = TissueFrame[0:1],TissueFrame[1:2]

Column_names = list(TissueFrame.columns)

Column_names = ['Bone', 'Muscle', 'Fat', 'Fat', 'Muscle', 'Bone']

Tissue_vals = TissueFrame[0:1].values.tolist()
Tissue_vals = Tissue_vals[0]


Tissue_stdev = TissueFrame[1:2].values.tolist()
Tissue_stdev = Tissue_stdev[0]

###need to swap Fat and Bone for Tissue vals and TRissue STDev
Column_names = Column_names[0],Column_names[1],Column_names[2],Column_names[5],Column_names[4],Column_names[3]
Tissue_vals = Tissue_vals[0],Tissue_vals[1],Tissue_vals[2],Tissue_vals[5],Tissue_vals[4],Tissue_vals[3]
Tissue_stdev = Tissue_stdev[0],Tissue_stdev[1],Tissue_stdev[2],Tissue_stdev[5],Tissue_stdev[4],Tissue_stdev[3]

print(Column_names)
print(Tissue_vals)
print(Tissue_stdev)

fig, (ax1, ax2) = plt.subplots(1,2,figsize=(12,6))
gs1 = gridspec.GridSpec(1, 2)
gs1.update(wspace=0, hspace=0)
ax1.set_title('Tissue area ($mm^{2}$)'),ax2.set_title('Tissue %')
ax1.bar(Column_names[0:3],Tissue_vals[0:3],yerr=Tissue_stdev[0:3],capsize=10)
ax2.bar(Column_names[3:6],Tissue_vals[3:6],yerr=Tissue_stdev[3:6],capsize=10)
ax2.yaxis.tick_right()
plt.subplots_adjust(wspace=0, hspace=0)
plt.show()

# plt.figure()
# plt.figure(figsize=(12, 5))
# plt.title("Tissue Areas")
# plt.subplot(1,2,1)
# plt.bar(Column_names[0:3],Tissue_vals[0:3],yerr=Tissue_stdev[0:3],capsize=10)

# plt.subplot(1,2,2)
# plt.tick_params(axis='y', which='both', labelleft=False, labelright=True)
# plt.bar(Column_names[3:6],Tissue_vals[3:6],yerr=Tissue_stdev[3:6],capsize=10)


# plt.show()

# %% [code]
#print(Output)
Output.to_csv('Output.csv')
