# Supplementary material for: Automated Processing and Phenotype Extraction of Ovine Medical Images Using a Combined Generative Adversarial Network and Computer Vision Pipeline
Source: Sensors (Basel). 2021 Oct 31;21(21):7268. doi: 10.3390/s21217268 (PMC8588206; doi:10.3390/s21217268)
Supplement: Supplementary file 1 [file sensors-21-07268-s001.zip › BothSupplementary/Supplementary Files/SF5 - Output.csv]

								Predicted Image												Ground Truth Image												Accuracy
	ID	Raw vs Pred MSE	Raw vs Pred SSI	Raw vs Ground truth MSE	Raw vs Ground truth SSI	Ground truth vs Pred MSE	Ground truth vs Pred SSI	Loin Area	Bone Area	Muscle Area	Fat Area	Fat %	Muscle %	Bone %	Loin Perimiter	Left gigot length	Right gigot length	Left gigot width	Right gigot width	Loin Area	Bone Area	Muscle Area	Fat Area	Fat %	Muscle %	Bone %	Loin Perimiter	Left gigot length	Right gigot length	Left gigot width	Right gigot width	Loin Area	Bone Area	Muscle Area	Fat Area	Fat %	Muscle %	Bone %	Loin Perimiter	Left gigot length	Right gigot length	Left gigot width	Right gigot width	%accuracy
24	1609	46686.62166	0.520437976	46903.78429	0.540244028	972.196888	0.984024053	60329	6782	48799	4748	7.87	80.89	11.24	1196.731269	177.3815828	182.8777423	139.3018306	143.586211	61151	6716	49022	5413	8.85	80.17	10.98	1195.02572	175.207052	179.4810433	147.7870089	151.6443207	98.6557865	100.9827278	99.5451022	87.71476076	88.92655367	100.8980916	102.3679417	100.1427207	101.2411206	101.8925113	94.25850865	94.68617774	97.6093336	4.836510253
0	1627	44934.02246	0.476843036	45264.44598	0.491264039	688.454586	0.981826315	61149	7171	48905	5073	8.3	79.98	11.73	1185.909916	175.7164217	179.7664415	146.3728117	152.3056138	50802	5084	41061	4657	9.17	80.83	10.01	1083.686945	164.2566458	164.6800097	134.8258136	134.2385936	120.3673084	141.0503541	119.1032854	108.9327893	90.51254089	98.94841024	117.1828172	109.4328876	106.9767502	109.1610584	108.5643823	113.4588867	111.9742892	11.85510591
18	1632	45894.30656	0.490133057	45862.80986	0.511375252	723.4325218	0.983421316	60374	6731	48252	5391	8.93	79.92	11.15	1140.879486	163.5834667	176.4776682	153.2644773	152.1610988	53708	5678	42183	5847	10.89	78.54	10.57	1145.092332	161.9049387	170.7403319	134.714513	141.7356695	112.4115588	118.5452624	114.3873124	92.20112878	82.00183655	101.7570665	105.487228	99.63209555	101.0367368	103.3602701	113.7698336	107.3555439	104.3288228	9.807611831
23	1712	43998.60123	0.505935854	44402.07807	0.530286962	868.6263924	0.981644482	61572	6764	51406	3402	5.53	83.49	10.99	1296.519109	159.3127915	182.0212982	153.5740864	162.1881623	59921	6084	48004	5833	9.73	80.11	10.15	1169.916098	183.3103448	161.1579472	130.2305648	159.8061325	102.7552945	111.1768573	107.0869094	58.32333276	56.83453237	104.2191986	108.2758621	110.8215462	86.90878392	112.9459027	117.9247641	101.4905747	98.23029656	19.6028288
7	1732	69357.39105	0.479510108	69486.90837	0.508126266	524.1106606	0.987653796	49364	5523	39747	4094	8.29	80.52	11.19	1076.046653	155.4766969	158.6512465	133.6861997	129.3213053	59502	5979	46201	7322	12.31	77.65	10.05	1175.620803	166.8905762	166.7907249	146	152.5516306	82.96191725	92.37330657	86.0306054	55.91368479	67.34362307	103.6960721	111.3432836	91.53007928	93.16086049	95.11994541	91.56589023	84.77215535	87.9842853	14.16804167
3	7079	55707.24274	0.483435877	55795.44012	0.503519999	916.3279037	0.981230692	59815	6571	47806	5438	9.09	79.92	10.99	1169.725529	183.9132383	160.5599858	127.4048665	160	47807	5762	37994	4051	8.47	79.47	12.05	1085.964203	152.0318283	155.4283411	128.4250754	124.0201597	125.1176606	114.0402638	125.8251303	134.2384596	107.3199528	100.5662514	91.2033195	107.7130835	120.9702208	103.3016145	99.2055999	129.0112836	113.2094034	13.09289683
11	7085	47797.20891	0.518494233	47547.13202	0.53107878	1094.110928	0.984463614	55769	6350	43883	5536	9.93	78.69	11.39	1102.759767	158.1458081	158.7636856	143.586211	147.8512766	60479	7240	45952	7287	12.05	75.98	11.97	1129.867564	163.7841815	163.6495444	137.9311422	152.4335921	92.21217282	87.70718232	95.49747563	75.97090709	82.406639	103.5667281	95.15455305	97.60079874	96.55743715	97.01443788	104.0999217	96.99389392	93.73184562	7.831825101
4	7089	46201.34732	0.506041439	46797.70847	0.525020485	730.3085632	0.983126929	59575	6680	46226	6669	11.19	77.59	11.21	1160.221814	166.6395402	166.5020094	145.3444185	153.9415473	49434	4490	40674	4270	8.64	82.28	9.08	1087.193329	155.5691589	159.3459905	135.0925609	131.5028517	120.514221	148.7750557	113.6499975	156.1826698	129.5138889	94.29995139	123.4581498	106.7171572	107.1160514	104.4908685	107.5887655	117.0632768	119.1141711	17.50464636
30	7101	46301.54403	0.450974136	46580.00357	0.473238489	711.4615631	0.984674475	47961	5807	37532	4622	9.64	78.26	12.11	1063.90089	156.1357253	154.2580769	114.621115	129.8653148	59589	5527	46012	8050	13.51	77.22	9.28	1134.382612	155.1193168	155.9266165	159.0282994	167.2423391	80.48633137	105.0660394	81.57002521	57.41614907	71.35455218	101.3468013	130.4956897	93.78677692	100.655243	98.92991999	72.07592323	77.65097974	89.2362026	18.79928701
13	7127	109259.5879	0.463163992	109397.609	0.474161336	716.1239967	0.982026863	59901	6832	45378	7691	12.84	75.75	11.41	1151.161827	160.951281	160.8690505	149.3050568	152.2662142	51187	5820	39354	6013	11.75	76.88	11.37	1133.985124	169.3950504	174.7495575	126.5069168	125.8014308	117.0238537	117.3883162	115.3072115	127.9062032	109.2765957	98.5301769	100.351803	101.5147203	95.01533875	92.05691439	118.0212597	121.0369495	109.4524452	11.1015751
8	7138	46337.57564	0.484660887	47178.40045	0.497334108	937.4761391	0.98146991	59651	6177	45946	7528	12.62	77.02	10.36	1110.114205	154.8175445	155.8460594	163.2176461	166.6883319	66707	6950	52375	7382	11.07	78.51	10.42	1250.972787	178.9890898	186.0331986	153.5219854	148.6606875	89.42239945	88.87769784	87.72505967	101.9777838	114.0018067	98.10215259	99.42418426	88.74007625	86.49552031	83.77325152	106.3154868	112.1267059	96.41517709	9.980631804
15	7160	45969.948	0.491496155	46461.17241	0.500181828	573.568325	0.986346405	54941	6054	43107	5780	10.52	78.46	11.02	1085.122988	161.1584784	159.6016587	138.2244551	146.2395295	56064	5390	44703	5971	10.65	79.74	9.61	1099.197567	158.5017044	158.9675538	143.5583505	152.8168839	97.99693208	112.3191095	96.42976981	96.80120583	98.77934272	98.39478304	114.6722164	98.7195588	101.6761801	100.3988895	96.28451056	95.6959243	100.6807019	5.982405582
17	7192	76030.34779	0.496348775	78442.91111	0.50573464	2254.285797	0.979265189	62096	7365	48347	6384	10.28	77.86	11.86	1180.793268	167.2671632	168.9105823	145.7257699	152.7514321	48951	5348	39230	4373	8.93	80.14	10.93	1099.164871	168.9594331	169.1674186	125.6065285	126.3724654	126.853384	137.7150337	123.2398674	145.9867368	115.1175812	97.15497879	108.5086917	107.4264015	98.99841642	99.84817626	116.0176717	120.8739828	116.4784102	14.71236224
22	7220	46197.81445	0.473479161	46652.25283	0.488824226	704.5518837	0.984142098	53812	6440	42059	5313	9.87	78.16	11.97	1083.703293	148.4069798	153.1578781	134.3577314	151.0926868	59927	6755	44756	8416	14.04	74.68	11.27	1166.465532	161.0987152	160.9379814	149.4590245	153.1012737	89.79591837	95.33678756	93.97399231	63.12975285	70.2991453	104.6598822	106.2111801	92.90487063	92.12176497	95.16577551	89.8960313	98.68806649	91.01526397	12.02398126
6	7222	73315.04336	0.50781307	83340.38686	0.513990989	7499.010078	0.970118881	62090	7364	46717	8009	12.9	75.24	11.86	1291.156075	163.3955051	162.9616286	135.1036639	151.0297984	52529	5761	40436	6332	12.05	76.98	10.97	1153.271636	166.1979094	172.6193457	128.8177006	128.4562182	118.2013745	127.8250304	115.5331882	126.4845231	107.0539419	97.73967264	108.1130356	111.9559377	98.31381498	94.40519426	104.8797357	117.5729758	110.6732021	10.45476239
5	7234	76719.40498	0.428087056	77579.64532	0.431387591	837.213398	0.985055057	47952	6464	37612	3876	8.08	78.44	13.48	1069.31974	151.7975938	155.152514	128.4250754	124.0201597	54890	5374	43272	6244	11.38	78.83	9.79	1103.10821	161.3173373	159.821916	140.2462121	144.8447445	87.3601749	120.2828433	86.91994823	62.07559257	71.00175747	99.50526449	137.691522	96.93697597	94.09874746	97.07837191	91.57115441	85.62282331	94.17876467	19.07474572
31	7316	45754.72351	0.486749232	46463.32437	0.495570633	695.8200302	0.984840117	54568	5858	42250	6460	11.84	77.43	10.74	1103.219843	152.5113437	154.1367819	139.1761474	149.7230777	51873	4760	40912	6201	11.95	78.87	9.18	1122.529474	164.156147	159.4438087	130.8319533	138.6975126	105.195381	123.0672269	103.2704341	104.1767457	99.07949791	98.17421073	116.9934641	98.27981076	92.90626422	96.67153789	106.3777952	107.9493604	104.3451441	8.275730642
20	7331	47219.41277	0.484238984	47252.41251	0.496608648	1022.099575	0.982408536	58324	6606	43914	7804	13.38	75.29	11.33	1110.97854	154.0624124	153.6618492	144.3606595	157.8131807	61640	6977	48059	6604	10.71	77.97	11.32	1192.899563	167.356802	169.028801	147.1393897	156.9745202	94.62037638	94.68252831	91.37518467	118.1708056	124.929972	96.56278056	100.0883392	93.13261352	92.05625975	90.90867843	98.11149805	100.5342654	99.59777515	10.36795484
21	7973	47787.36487	0.473617386	48058.85763	0.488633645	802.5120163	0.981689756	57397	5787	42925	8685	15.13	74.79	10.08	1213.756871	159.0513722	158.5377261	141.6509795	145	60506	6403	48310	5793	9.57	79.84	10.58	1127.797224	163.55274	176.5325145	157.492857	151.4859729	94.86166661	90.3795096	88.85323949	149.92232	158.0982236	93.6748497	95.27410208	107.6219062	97.24775762	89.80653026	89.9412089	95.71843335	104.2833123	22.80737249
29	7985	74689.04258	0.465456876	75019.64679	0.492825347	676.5118408	0.979702783	62875	6831	49479	6565	10.44	78.69	10.86	1184.204367	164.8473899	163.1435102	145.0413734	156.7322558	53608	5426	42629	5553	10.36	79.52	10.12	1148.122291	169.7944636	175.2415663	133.056379	130.2996546	117.286599	125.8938445	116.0688733	118.2243832	100.7722008	98.95623742	107.312253	103.1427032	97.08643402	93.09635472	109.0074557	120.2860102	108.9277791	10.07070281
1	8332	44735.93965	0.489629004	45160.43529	0.509091569	883.3809547	0.986499442	50847	5789	40590	4468	8.79	79.83	11.39	1085.813102	163.9403661	164.6485404	132.0075755	132.8533026	58444	5939	43859	8646	14.79	75.04	10.16	1109.963104	154.3450689	153.5554735	148.6001346	156.9840756	87.00123195	97.47432228	92.54656969	51.6770761	59.43204868	106.3832623	112.1062992	97.82425181	106.2167825	107.224143	88.83408881	84.62852175	90.9457165	17.96255975
12	8340	45247.71016	0.467995915	45478.36678	0.4784791	495.0023651	0.987568386	48910	5880	38966	4064	8.31	79.67	12.02	1099.720231	168.7799081	169.0421691	124.0846485	124.9639948	57389	4959	42867	9563	16.66	74.7	8.64	1229.251145	159.1258629	157.8871868	138.8416364	146.4001366	85.22539163	118.5722928	90.89975972	42.49712433	49.87995198	106.6532798	139.1203704	89.46261596	106.0669241	107.06516	89.37135267	85.35784031	92.51433863	25.64501723
9	8344	47338.13848	0.446616759	47394.78878	0.47378706	904.8496895	0.983383045	51063	6535	39298	5230	10.24	76.96	12.8	1126.535402	169.5192171	175.2263826	124.3261839	119.40268	53825	5641	42467	5717	10.62	78.9	10.48	1102.664482	148.5803014	153.2934131	135.7718675	148.8623525	94.8685555	115.8482539	92.53773518	91.48154627	96.42184557	97.54119138	122.1374046	102.1648398	114.0926594	114.3078356	91.56991516	80.21012568	101.0984923	12.14801391
14	8346	47178.4418	0.458741741	47214.30079	0.478920825	767.5869942	0.983774172	52450	6603	40127	5720	10.91	76.51	12.59	1139.673481	166.6400843	173.7109673	125.2557384	126.245792	61555	6446	51626	3483	5.66	83.87	10.47	1293.416985	158.5616878	181.9353458	154.3113735	160.0312469	85.20835026	102.435619	77.72633944					88.11338448	105.0947973	95.47950485	81.17077539	78.88821368	97.12758125	9.917063796
26	8353	83631.5743	0.451136415	83309.83919	0.465362864	763.1507912	0.983253475	54887	7276	42106	5505	10.03	76.71	13.26	1120.521722	164.7463551	162.0520328	127.2792206	134.465609	60444	6251	48975	5218	8.63	81.03	10.34	1205.886541	177.0574066	182.3126906	143.5444182	145.7257699	90.80636622	116.3973764	85.97447677	105.5001916	116.2224797	94.66864124	128.2398453	92.92099084	93.04685876	88.8868637	88.66887491	92.27304757	99.46716776	13.15325996
28	8391	45261.27689	0.496196055	45496.40755	0.518279603	664.7188492	0.985994528	54671	6737	44521	3413	6.24	81.43	12.32	1160.014897	180.6349487	180.2928869	133.8693393	133.056379	64428	6989	49541	7898	12.26	76.89	10.85	1237.890524	173.9227951	174.9196244	145.6708619	155.2191998	84.85596325	96.39433395	89.86697887	43.21347177	50.89722675	105.904539	113.5483871	93.70900529	103.8592719	103.0718466	91.89850155	85.72159836	88.57842703	20.34539508
19	8396	78940.38499	0.427983709	78876.66332	0.441109583	648.7296028	0.982780167	53505	6171	42175	5159	9.64	78.82	11.53	1139.752417	169.3928356	174.7528892	128.7633488	128.8875479	55074	6427	42675	5972	10.84	77.49	11.67	1129.962849	164.5569059	162.4695605	129.4024729	141.6509795	97.15110578	96.01680411	98.82835384	86.38647019	88.9298893	101.7163505	98.80034276	100.866362	102.9387583	107.5603877	99.50609593	90.9895211	97.47420346	5.838368942
16	8404	46399.81293	0.450809978	46637.66511	0.460453948	510.5401917	0.986024165	51849	5584	40598	5667	10.93	78.3	10.77	1116.190472	164.2022577	159.4463591	128.7012043	140.0892573	54696	5337	44078	5281	9.66	80.59	9.76	1139.86405	165.3454371	168.6696561	140.7586587	141.8203088	94.79486617	104.6280682	92.10490494	107.3092217	113.1469979	97.15845638	110.3483607	97.92312271	99.30861144	94.53173903	91.43395194	98.77940504	100.1223088	6.841399761
27	9635	66244.12886	0.445531873	66585.92555	0.458864721	595.1665382	0.984289086	54717	6099	43686	4932	9.01	79.84	11.15	1133.620333	165.2834344	168.4090255	138.6578523	142.4359505	54757	6198	44815	3744	6.84	81.84	11.32	1164.592533	180.555913	180.42472	134.617978	135.2072483	99.92694998	98.40271055	97.48075421	131.7307692	131.7251462	97.55620723	98.49823322	97.34051192	91.54141323	93.34032803	103.0009917	105.3463866	103.8242002	12.95995379
25	9638	95381.32765	0.46518579	96647.2985	0.485856701	1197.359123	0.977390694	64575	6971	49992	7612	11.79	77.42	10.8	1224.752445	173.6672607	174.6668803	142.130222	153.8083223	62884	6531	49187	7166	11.4	78.22	10.39	1189.20261	164.1064822	163.3000931	147.1869559	157.3848786	102.6890783	106.7371	101.6366113	106.2238348	103.4210526	98.97724367	103.946102	102.9893842	105.8259603	106.9606741	96.56441436	97.72750955	102.8082471	3.366715539
10	9639	74049.06975	0.486341613	74393.08602	0.502771039	872.9309959	0.976039323	66554	7403	52250	6901	10.37	78.51	11.12	1237.04931	179.2212318	185.8267035	147.1393897	146.5776245	47998	5087	37896	5015	10.45	78.95	10.6	1090.35127	156.3765405	154.204395	114.0394669	133.461605	138.6599442	145.527816	137.8773485	137.6071785	99.23444976	99.44268524	104.9056604	113.4541999	114.6087714	120.5067492	129.0249715	109.8275601	120.8897779	15.7022382
2	9640	45691.6559	0.453496694	45917.36665	0.460878239	631.2994728	0.983793934	53662	6413	42192	5057	9.42	78.63	11.95	1138.75333	161.9459414	170.4475583	127.6636205	140.346001	54478	5133	42252	7093	13.02	77.56	9.42	1117.087504	153.211264	154.0722595	142.126704	146.1232357	98.50214766	124.9366842	99.85799489	71.29564359	72.35023041	101.3795771	126.8577495	101.9394923	105.7010674	110.6283239	89.82380996	96.04632716	99.943254	16.34055925
																																101.0559457	111.7767612	100.5853262	97.31201493	94.39630657	99.93983852	110.9070449	99.88940256	100.2794243	100.28093	99.26078566	100.1370102	101.4456356	12.89286012
